# Supplementary material for: Calcium Channel Blocker Use and the Risk for Breast Cancer: A Population-Based Nested Case-Control Study
Source: Cancers (Basel). 2022 May 9;14(9):2344. doi: 10.3390/cancers14092344 (PMC9101086; doi:10.3390/cancers14092344)
Supplement: Supplementary file 1 [file cancers-14-02344-s001.zip]

Archive with 1 entries (1 files):
- cancers-1705420-supplementary.pdf
